# Supplementary material for: Effects of Adipose-Derived Stem Cells and Their Conditioned Medium in a Human Ex Vivo Wound Model
Source: Cells. 2022 Apr 2;11(7):1198. doi: 10.3390/cells11071198 (PMC8998073; doi:10.3390/cells11071198)
Supplement: Supplementary file 1 [file cells-11-01198-s001.zip]

Archive with 1 entries (1 files):
- cells-1640994-supplementary.pdf
